# Supplementary material for: Genetic Polymorphisms of MnSOD Modify the Impacts of Environmental Melamine on Oxidative Stress and Early Kidney Injury in Calcium Urolithiasis Patients
Source: Antioxidants (Basel). 2022 Jan 13;11(1):152. doi: 10.3390/antiox11010152 (PMC8773063; doi:10.3390/antiox11010152)
Supplement: Supplementary file 1 [file antioxidants-11-00152-s001.zip]

Archive with 1 entries (1 files):
- antioxidants-1532915-supplementary.pdf
